# Supplementary material for: The Analysis of Variants in the General Population Reveals That PMM2 Is Extremely Tolerant to Missense Mutations and That Diagnosis of PMM2-CDG Can Benefit from the Identification of Modifiers
Source: Int J Mol Sci. 2018 Jul 30;19(8):2218. doi: 10.3390/ijms19082218 (PMC6121245; doi:10.3390/ijms19082218)
Supplement: Supplementary file 1 [file ijms-19-02218-s001.zip]

Archive with 3 entries (3 files):
- supplementary file 1.xlsx
- supplementary file 2.xlsx
- supplementary file 3.xlsx
