# Supplementary material for: The Analysis of Variants in the General Population Reveals That PMM2 Is Extremely Tolerant to Missense Mutations and That Diagnosis of PMM2-CDG Can Benefit from the Identification of Modifiers
Source: Int J Mol Sci. 2018 Jul 30;19(8):2218. doi: 10.3390/ijms19082218 (PMC6121245; doi:10.3390/ijms19082218)
Supplement: Supplementary file 1 [file ijms-19-02218-s001.zip › supplementary file 1.xlsx]

## Sheet: Foglio1
				PMM2	Congenital disorder of glycosylation 1A (CDG1A); #212065
DOI	PMID	The Human Gene Mutation Database	occurence in active site	PolyPhen2	Chrom	Position	RSID	Reference	Alternate	Protein Consequence	Transcript Consequence	Allele Count	Allele Number	Homozygote Count	Allele frequency	Allele Count African	Allele Number African	Homozygote Count African	Allele Count East Asian	Allele Number East Asian	Homozygote Count East Asian	Allele Count European (Non-Finnish)	Allele Number European (Non-Finnish)	Homozygote Count European (Non-Finnish)	Allele Count Finnish	Allele Number Finnish	Homozygote Count Finnish	Allele Count Latino	Allele Number Latino	Homozygote Count Latino	Allele Count Other	Allele Number Other	Homozygote Count Other	Allele Count South Asian	Allele Number South Asian	Homozygote Count South Asian
10.1002 / 1098-1004 (200011) 16 : 5 < 386 :: AID-HUMU2> 3.0.CO; 2-Y	11058895	Matthijs (2000) Hum Mutat 16, 386		benign	16	8906914	rs34258285	A	C	p.Glu197Ala	c.590A>C	2343	121412	36	0.0192979	37	10406	0	0	8654	0	1748	66740	26	333	6614	8	132	11578	1	19	908	0	74	16512	1
			x	probably damaging	16	8905010	rs28936415	G	A	p.Arg141His	c.422G>A	213	32256	0	0.00660342	4	3870	0	0	1692	0	174	15546	0	14	508	0	11	1578	0	2	306	0	8	8756	0
10.1002 / humu.9336	15844218	Le Bizec (2005) Hum Mutat 25, 504		benign	16	8895699	rs2304472	A	T	p.Gln37Leu	c.110A>T	151	110034	0	0.0013723	0	9250	0	146	7620	0	3	59680	0	0	6378	0	1	11372	0	0	852	0	1	14882	0
				benign	16	8941653	rs142459706	C	T	p.Arg238Cys	c.712C>T	121	120590	1	0.0010034	0	10298	0	1	8566	0	3	66176	0	0	6596	0	2	11552	0	0	900	0	115	16502	1
				benign	16	8895679	.	C	G	p.Asp30Glu	c.90C>G	78	104910	2	0.000743494	0	8590	0	0	6732	0	14	57432	0	10	6230	0	0	11150	0	1	820	0	53	13956	2
				benign	16	8906958	rs3743808	A	G	p.Met212Val	c.634A>G	77	121410	0	0.000634215	0	10406	0	76	8654	0	1	66738	0	0	6614	0	0	11578	0	0	908	0	0	16512	0
				possibly damaging	16	8941654	rs151319324	G	A	p.Arg238His	c.713G>A	72	120552	0	0.000597253	0	10292	0	0	8564	0	65	66152	0	0	6594	0	2	11552	0	1	900	0	4	16498	0
	10066032	Kondo (1999) Clin Genet 55, 50		possibly damaging	16	8905018	rs150719105	T	C	p.Phe144Leu	c.430T>C	12	31574	0	0.00038006	0	3798	0	12	1634	0	0	15128	0	0	480	0	0	1506	0	0	304	0	0	8724	0
10,1006 / mgme. 1999, 2914	10527672	Matthijs (1999) Mol Genet Metab 68, 220		possibly damaging	16	8905517	rs190521996	T	C	p.Phe157Ser	c.470T>C	33	121274	0	0.000272111	1	10386	0	0	8650	0	30	66658	0	0	6602	0	1	11560	0	0	908	0	1	16510	0
	10801058	Imtiaz (2000) J Inherit Metab Dis 23, 162		possibly damaging	16	8905030	rs148032587	G	A	p.Asp148Asn	c.442G>A	6	29444	0	0.000203777	1	3616	0	0	1324	0	4	14128	0	0	356	0	0	1180	0	0	284	0	1	8556	0
				benign	16	8905000	.	C	G	p.Gln138Glu	c.412C>G	5	32452	0	0.000154074	0	3922	0	0	1730	0	0	15584	0	0	500	0	0	1626	0	0	308	0	5	8782	0
				probably damaging	16	8941651	rs80338708	C	G	p.Thr237Arg	c.710C>G	18	120616	0	0.000149234	0	10302	0	0	8568	0	18	66196	0	0	6596	0	0	11550	0	0	900	0	0	16504	0
				benign	16	8941598	rs144040842	G	C	p.Glu219Asp	c.657G>C	15	120732	0	0.000124242	11	10322	0	0	8582	0	1	66248	0	0	6606	0	1	11566	0	2	902	0	0	16506	0
				benign	16	8895738	rs182336960	A	T	p.Glu50Val	c.149A>T	12	109770	0	0.000109319	0	9218	0	0	7450	0	0	59748	0	0	6342	0	12	11338	0	0	852	0	0	14822	0
				probably damaging	16	8906926	.	A	G	p.Tyr201Cys	c.602A>G	13	121412	0	0.000107073	0	10406	0	0	8654	0	0	66740	0	0	6614	0	0	11578	0	0	908	0	13	16512	0
10,1086 / 301763	9497260	Matthijs (1998) Am J Hum Genet 62, 542	x	probably damaging	16	8904956	rs141498002	G	A	p.Arg123Gln	c.368G>A	3	28750	0	0.000104348	0	3606	0	1	1342	0	2	13558	0	0	314	0	0	1088	0	0	280	0	0	8562	0
				probably damaging	16	8895680	.	T	C	p.Phe31Leu	c.91T>C	10	105300	0	9.49668e-05	0	8640	0	0	6786	0	7	57630	0	0	6246	0	3	11174	0	0	820	0	0	14004	0
10.1002 / humu.9336	15844218	Le Bizec (2005) Hum Mutat 25, 504	x	probably damaging	16	8905009	.	C	T	p.Arg141Cys	c.421C>T	3	32144	0	9.333e-05	1	3876	0	0	1702	0	1	15440	0	0	490	0	0	1572	0	0	306	0	1	8758	0
10,1006 / mgme. 1999, 2914	10527672	Matthijs (1999) Mol Genet Metab 68, 220		probably damaging	16	8941663	rs80338709	G	C	p.Cys241Ser	c.722G>C	9	120396	0	7.47533e-05	6	10262	0	0	8546	0	2	66068	0	0	6582	0	1	11542	0	0	898	0	0	16498	0
				benign	16	8891795	.	C	A	p.Ala19Asp	c.56C>A	5	67818	0	7.37267e-05	0	5372	0	0	5280	0	4	37268	0	0	2032	0	1	5788	0	0	452	0	0	11626	0
				probably damaging	16	8906910	.	G	A	p.Val196Met	c.586G>A	8	121412	0	6.58913e-05	0	10406	0	0	8654	0	0	66740	0	0	6614	0	0	11578	0	0	908	0	8	16512	0
				probably damaging	16	8905024	rs142420230	G	A	p.Glu146Lys	c.436G>A	2	30778	0	6.49815e-05	0	3742	0	1	1490	0	1	14764	0	0	448	0	0	1384	0	0	292	0	0	8658	0
				benign	16	8905014	.	T	G	p.Ile142Met	c.426T>G	2	31948	0	6.26017e-05	0	3828	0	0	1690	0	2	15342	0	0	488	0	0	1534	0	0	304	0	0	8762	0
10,1086 / 318199	11156536	Grunewald (2001) Am J Hum Genet 68, 347		benign	16	8941658	.	G	T	p.Arg239Ser	c.717G>T	7	120508	0	5.80874e-05	0	10274	0	0	8560	0	2	66138	0	0	6590	0	5	11548	0	0	898	0	0	16500	0
10.1038 / ng0597- 88	9140401	Matthijs (1997) Nat Genet 16, 88		probably damaging	16	8941632	rs80338707	G	A	p.Val231Met	c.691G>A	7	120796	0	5.79489e-05	0	10330	0	1	8588	0	5	66306	0	0	6602	0	0	11562	0	0	902	0	1	16506	0
				benign	16	8905555	rs183384745	C	G	p.Leu170Val	c.508C>G	7	121326	0	5.76958e-05	0	10400	0	7	8650	0	0	66692	0	0	6606	0	0	11564	0	0	906	0	0	16508	0
				benign	16	8941649	.	C	G	p.Asp236Glu	c.708C>G	6	120626	0	4.97405e-05	0	10304	0	0	8570	0	0	66198	0	0	6596	0	6	11552	0	0	902	0	0	16504	0
10.1002 / 1098-1004 (200011) 16 : 5 < 395 :: AID-HUMU3> 3.0.CO; 2-T	11058896	Bjursell (2000) Hum Mutat 16, 395		probably damaging	16	8941588	rs78290141	A	G	p.Asn216Ser	c.647A>G	6	120658	0	4.97273e-05	1	10316	0	0	8582	0	3	66180	0	0	6604	0	1	11566	0	0	904	0	1	16506	0
10.1002 / humu.21126	19862844	Haeuptle (2009) Hum Mutat 30, 1628	x	probably damaging	16	8895729	rs138306798	C	T	p.Ser47Leu	c.140C>T	5	110404	0	4.52882e-05	0	9304	0	0	7564	0	5	59980	0	0	6370	0	0	11370	0	0	854	0	0	14962	0
			x	probably damaging	16	8895725	rs143903584	G	A	p.Gly46Arg	c.136G>A	5	110632	0	4.51949e-05	2	9336	0	0	7620	0	2	60036	0	0	6382	0	1	11380	0	0	852	0	0	15026	0
10.1002 / humu.9336	15844218	Le Bizec (2005) Hum Mutat 25, 504		probably damaging	16	8891792	.	C	G	p.Thr18Ser	c.53C>G	3	69596	0	4.31059e-05	0	5492	0	0	5414	0	3	38376	0	0	2124	0	0	5990	0	0	470	0	0	11730	0
10.1086/301763	9497260	Matthijs (1998) Am J Hum Genet 62, 542		benign	16	8941639	.	C	T	p.Ala233Val	c.698C>T	5	120722	0	4.14175e-05	0	10318	0	2	8582	0	2	66262	0	0	6598	0	0	11554	0	0	902	0	1	16506	0
10.1038 / ng0597- 88	9140401	Matthijs (1997) Nat Genet 16, 88		probably damaging	16	8900255	.	C	T	p.Pro113Leu	c.338C>T	5	121168	0	4.1265e-05	0	10352	0	0	8644	0	3	66636	0	0	6608	0	0	11528	0	0	906	0	2	16494	0
				probably damaging	16	8900178	.	T	G	p.Ile87Met	c.261T>G	5	121290	0	4.12235e-05	0	10354	0	0	8640	0	5	66706	0	0	6610	0	0	11566	0	0	908	0	0	16506	0
				benign	16	8906868	.	G	A	p.Val182Ile	c.544G>A	4	121410	1	3.29462e-05	0	10406	0	1	8654	0	1	66738	0	0	6614	0	0	11578	0	0	908	0	2	16512	1
				benign	16	8906922	.	G	A	p.Gly200Ser	c.598G>A	4	121412	0	3.29457e-05	0	10406	0	0	8654	0	2	66740	0	0	6614	0	2	11578	0	0	908	0	0	16512	0
				probably damaging	16	8895716	.	G	C	p.Val43Leu	c.127G>C	3	110734	0	2.7092e-05	0	9358	0	0	7656	0	3	60028	0	0	6390	0	0	11374	0	0	858	0	0	15070	0
	10801058	Imtiaz (2000) J Inherit Metab Dis 23, 162		probably damaging	16	8906872	.	T	C	p.Phe183Ser	c.548T>C	3	121410	0	2.47097e-05	0	10406	0	0	8654	0	3	66738	0	0	6614	0	0	11578	0	0	908	0	0	16512	0
				benign	16	8895677	.	G	A	p.Asp30Asn	c.88G>A	2	104120	0	1.92086e-05	0	8502	0	0	6610	0	0	57092	0	0	6212	0	0	11080	0	0	816	0	2	13808	0
				benign	16	8895734	.	T	C	p.Phe49Leu	c.145T>C	2	110058	0	1.81722e-05	0	9254	0	0	7492	0	0	59874	0	0	6350	0	0	11356	0	0	852	0	2	14880	0
10 .1038 / sj.ejhg.5200858	12357336	Schollen (2002) Eur J Hum Genet 10, 643		probably damaging	16	8895713	.	G	A	p.Gly42Arg	c.124G>A	2	110760	0	1.80571e-05	0	9356	0	0	7692	0	1	60032	0	0	6388	0	0	11386	0	0	856	0	1	15050	0
10,1086 / 301763	9497260	Matthijs (1998) Am J Hum Genet 62, 542		probably damaging	16	8941654	rs151319324	G	C	p.Arg238Pro	c.713G>C	2	120552	0	1.65904e-05	0	10292	0	1	8564	0	1	66152	0	0	6594	0	0	11552	0	0	900	0	0	16498	0
10.1038 / ng0597- 88	9140401	Matthijs (1997) Nat Genet 16, 88		probably damaging	16	8941651	rs80338708	C	T	p.Thr237Met	c.710C>T	2	120616	0	1.65815e-05	1	10302	0	0	8568	0	0	66196	0	0	6596	0	0	11550	0	0	900	0	1	16504	0
				benign	16	8941644	.	G	A	p.Glu235Lys	c.703G>A	2	120684	0	1.65722e-05	0	10316	0	0	8574	0	0	66238	0	0	6596	0	0	11554	0	0	902	0	2	16504	0
				probably damaging	16	8941601	.	C	G	p.Ile220Met	c.660C>G	2	120768	0	1.65607e-05	0	10326	0	0	8588	0	1	66274	0	0	6606	0	1	11566	0	0	902	0	0	16506	0
				probably damaging	16	8941612	.	C	G	p.Pro224Arg	c.671C>G	2	120826	0	1.65527e-05	0	10336	0	0	8590	0	2	66322	0	0	6606	0	0	11564	0	0	902	0	0	16506	0
				probably damaging	16	8898690	.	T	C	p.Leu82Ser	c.245T>C	2	121190	0	1.6503e-05	1	10392	0	0	8650	0	1	66592	0	0	6610	0	0	11550	0	0	906	0	0	16490	0
10.1007 / s10545-005-0166-y	16435227	Coman (2005) J Inherit Metab Dis 28, 1189		probably damaging	16	8898645	.	T	G	p.Val67Gly	c.200T>G	2	121212	0	1.65e-05	0	10396	0	0	8644	0	2	66612	0	0	6612	0	0	11550	0	0	906	0	0	16492	0
10.1038 / ng0597- 88	9140401	Matthijs (1997) Nat Genet 16, 88		probably damaging	16	8900240	.	C	T	p.Ala108Val	c.323C>T	2	121290	0	1.64894e-05	0	10380	0	0	8648	0	2	66688	0	0	6612	0	0	11554	0	0	908	0	0	16500	0
				probably damaging	16	8905569	.	A	G	p.Ile174Met	c.522A>G	2	121294	0	1.64889e-05	0	10396	0	0	8650	0	2	66670	0	0	6606	0	0	11560	0	0	906	0	0	16506	0
				benign	16	8900236	.	A	G	p.Ile107Val	c.319A>G	2	121308	0	1.6487e-05	0	10386	0	0	8650	0	1	66694	0	0	6612	0	1	11556	0	0	908	0	0	16502	0
				benign	16	8900181	.	A	C	p.Gln88His	c.264A>C	2	121316	0	1.64859e-05	0	10368	0	0	8642	0	2	66716	0	0	6610	0	0	11566	0	0	908	0	0	16506	0
				benign	16	8905559	.	C	G	p.Thr171Arg	c.512C>G	2	121316	0	1.64859e-05	0	10400	0	0	8650	0	0	66682	0	0	6606	0	0	11564	0	0	906	0	2	16508	0
				benign	16	8905534	rs138383066	A	C	p.Lys163Gln	c.487A>C	2	121330	0	1.6484e-05	2	10394	0	0	8652	0	0	66694	0	0	6606	0	0	11566	0	0	908	0	0	16510	0
				benign	16	8906959	.	T	G	p.Met212Arg	c.635T>G	2	121410	0	1.64731e-05	0	10406	0	0	8654	0	0	66738	0	0	6614	0	2	11578	0	0	908	0	0	16512	0
				benign	16	8906917	.	A	G	p.Asn198Ser	c.593A>G	2	121412	0	1.64728e-05	0	10406	0	0	8654	0	0	66740	0	0	6614	0	2	11578	0	0	908	0	0	16512	0
