# Supplementary material for: The Analysis of Variants in the General Population Reveals That PMM2 Is Extremely Tolerant to Missense Mutations and That Diagnosis of PMM2-CDG Can Benefit from the Identification of Modifiers
Source: Int J Mol Sci. 2018 Jul 30;19(8):2218. doi: 10.3390/ijms19082218 (PMC6121245; doi:10.3390/ijms19082218)
Supplement: Supplementary file 1 [file ijms-19-02218-s001.zip › supplementary file 2.xlsx]

## Sheet: Foglio1
			MPI	Congenital disorder of glycosylation 1B (CDG1B); #602579
DOI	PMID	The Human Gene Mutation Database	PolyPhen2	Chrom	Position	RSID	Reference	Alternate	Protein Consequence	Transcript Consequence	Allele Count	Allele Number	Homozygote Count	Allele frequency	Allele Count African	Allele Number African	Homozygote Count African	Allele Count East Asian	Allele Number East Asian	Homozygote Count East Asian	Allele Count European (Non-Finnish)	Allele Number European (Non-Finnish)	Homozygote Count European (Non-Finnish)	Allele Count Finnish	Allele Number Finnish	Homozygote Count Finnish	Allele Count Latino	Allele Number Latino	Homozygote Count Latino	Allele Count Other	Allele Number Other	Homozygote Count Other	Allele Count South Asian	Allele Number South Asian	Homozygote Count South Asian
			benign	15	75189489	rs117089191	C	T	p.Arg328Trp	c.982C>T	741	121394	4	0.00610409	13	10404	0	0	8654	0	703	66728	4	14	6614	0	9	11576	0	2	908	0	0	16510	0
			benign	15	75189556	rs116933453	C	T	p.Thr350Met	c.1049C>T	230	121262	2	0.00189672	8	10364	0	163	8644	1	29	66656	0	0	6614	0	3	11570	0	4	908	0	23	16506	1
			benign	15	75182424	rs143982014	C	T	p.Pro4Ser	c.10C>T	198	117390	0	0.00168669	3	9968	0	0	8526	0	130	64896	0	0	5524	0	38	11298	0	6	842	0	21	16336	0
			ALG6	Congenital disorder of glycosylation 1C (CDG1C); #603147
DOI	PMID	The Human Gene Mutation Database	PolyPhen2	Chrom	Position	RSID	Reference	Alternate	Protein Consequence	Transcript Consequence	Allele Count	Allele Number	Homozygote Count	Allele frequency	Allele Count African	Allele Number African	Homozygote Count African	Allele Count East Asian	Allele Number East Asian	Homozygote Count East Asian	Allele Count European (Non-Finnish)	Allele Number European (Non-Finnish)	Homozygote Count European (Non-Finnish)	Allele Count Finnish	Allele Number Finnish	Homozygote Count Finnish	Allele Count Latino	Allele Number Latino	Homozygote Count Latino	Allele Count Other	Allele Number Other	Homozygote Count Other	Allele Count South Asian	Allele Number South Asian	Homozygote Count South Asian
	10914684	Imbach (2000) Hum Genet 106, 538	benign	1	63881552	rs4630153	C	T	p.Ser304Phe	c.911C>T	90263	120122	34408	0.751428	8822	10224	3808	7384	8590	3184	45349	65958	15616	4387	6536	1470	9559	11464	3994	671	898	251	14091	16452	6085
10.1002 / humu.9195	14517965	Westphal (2003) Hum Mutat 22, 420	benign	1	63872032	rs35383149	T	C	p.Tyr131His	c.391T>C	3476	121148	79	0.0286922	77	10380	0	0	8644	0	2647	66612	59	284	6594	11	214	11518	4	28	906	0	226	16494	5
			probably damaging	1	63902524	rs41285372	C	G	p.Leu453Val	c.1357C>G	1466	121372	20	0.0120786	37	10404	1	0	8654	0	1187	66726	18	104	6612	0	63	11568	0	15	908	0	60	16500	1
			benign	1	63877000	rs35604168	G	T	p.Lys226Asn	c.678G>T	530	117738	12	0.00450152	514	9934	12	0	8224	0	4	64600	0	0	6512	0	9	11208	0	1	884	0	2	16376	0
			benign	1	63877667	rs61755863	A	G	p.Thr251Ala	c.751A>G	230	121334	1	0.00189559	218	10406	1	0	8650	0	2	66724	0	0	6574	0	9	11560	0	0	908	0	1	16512	0
			ALG3	Congenital disorder of glycosylation 1D (CDG1D); #601110
DOI	PMID	The Human Gene Mutation Database	PolyPhen2	Chrom	Position	RSID	Reference	Alternate	Protein Consequence	Transcript Consequence	Allele Count	Allele Number	Homozygote Count	Allele frequency	Allele Count African	Allele Number African	Homozygote Count African	Allele Count East Asian	Allele Number East Asian	Homozygote Count East Asian	Allele Count European (Non-Finnish)	Allele Number European (Non-Finnish)	Homozygote Count European (Non-Finnish)	Allele Count Finnish	Allele Number Finnish	Homozygote Count Finnish	Allele Count Latino	Allele Number Latino	Homozygote Count Latino	Allele Count Other	Allele Number Other	Homozygote Count Other	Allele Count South Asian	Allele Number South Asian	Homozygote Count South Asian
			benign	3	183963381	rs2233463	T	C	p.Ile107Val	c.319A>G	1401	114740	15	0.0122102	23	9122	1	0	8172	0	1132	63850	9	10	6402	0	70	10666	0	10	856	1	156	15672	4
			benign	3	183960348	rs79144888	G	A	p.Pro424Leu	c.1271C>T	198	110988	0	0.00178398	1	9004	0	172	8122	0	2	62548	0	0	6152	0	5	10400	0	0	812	0	18	13950	0
			probably damaging	3	183960671	rs186946267	C	T	p.Val362Ile	c.1084G>A	147	120114	0	0.00122384	3	9776	0	43	8618	0	85	66372	0	4	6488	0	4	11506	0	2	888	0	6	16466	0
			DPM1	Congenital disorder of glycosylation 1E (CDG1E); #608799
DOI	PMID	The Human Gene Mutation Database	PolyPhen2	Chrom	Position	RSID	Reference	Alternate	Protein Consequence	Transcript Consequence	Allele Count	Allele Number	Homozygote Count	Allele frequency	Allele Count African	Allele Number African	Homozygote Count African	Allele Count East Asian	Allele Number East Asian	Homozygote Count East Asian	Allele Count European (Non-Finnish)	Allele Number European (Non-Finnish)	Homozygote Count European (Non-Finnish)	Allele Count Finnish	Allele Number Finnish	Homozygote Count Finnish	Allele Count Latino	Allele Number Latino	Homozygote Count Latino	Allele Count Other	Allele Number Other	Homozygote Count Other	Allele Count South Asian	Allele Number South Asian	Homozygote Count South Asian
			benign	20	49575021	rs117175017	G	A	p.Arg14Trp	c.40C>T	198	121244	0	0.00163307	7	10382	0	0	8640	0	154	66626	0	18	6614	0	17	11572	0	2	902	0	0	16508	0
			MPDU1	Congenital disorder of glycosylation 1F (CDG1F); #609180
DOI	PMID	The Human Gene Mutation Database	PolyPhen2	Chrom	Position	RSID	Reference	Alternate	Protein Consequence	Transcript Consequence	Allele Count	Allele Number	Homozygote Count	Allele frequency	Allele Count African	Allele Number African	Homozygote Count African	Allele Count East Asian	Allele Number East Asian	Homozygote Count East Asian	Allele Count European (Non-Finnish)	Allele Number European (Non-Finnish)	Homozygote Count European (Non-Finnish)	Allele Count Finnish	Allele Number Finnish	Homozygote Count Finnish	Allele Count Latino	Allele Number Latino	Homozygote Count Latino	Allele Count Other	Allele Number Other	Homozygote Count Other	Allele Count South Asian	Allele Number South Asian	Homozygote Count South Asian
			possibly damaging	17	7490810	rs10852891	G	A	p.Ala229Thr	c.685G>A	18670	121246	1582	0.153984	1860	10362	164	1379	8638	116	11166	66676	983	612	6614	26	1037	11558	50	123	906	10	2493	16492	233
			possibly damaging	17	7490798	rs16956808	G	A	p.Gly225Ser	c.673G>A	1169	121248	68	0.0096414	1092	10358	67	0	8652	0	17	66658	0	0	6614	0	53	11564	1	3	908	0	4	16494	0
			benign	17	7490231	rs137983973	G	C	p.Ala135Pro	c.403G>C	509	120836	14	0.00421232	18	10316	0	451	8642	14	1	66528	0	0	6488	0	4	11508	0	2	894	0	33	16460	0
			benign	17	7490777	rs142953652	G	T	p.Val218Leu	c.652G>T	249	121230	6	0.00205395	3	10354	0	0	8650	0	1	66650	0	0	6614	0	1	11560	0	1	908	0	243	16494	6
			ALG12	Congenital disorder of glycosylation 1G (CDG1G); #607143
DOI	PMID	The Human Gene Mutation Database	PolyPhen2	Chrom	Position	RSID	Reference	Alternate	Protein Consequence	Transcript Consequence	Allele Count	Allele Number	Number of Homozygotes	Allele Frequency	Allele Count African	Allele Number African	Homozygote Count African	Allele Count East Asian	Allele Number East Asian	Homozygote Count East Asian	Allele Count European (Non-Finnish)	Allele Number European (Non-Finnish)	Homozygote Count European (Non-Finnish)	Allele Count Finnish	Allele Number Finnish	Homozygote Count Finnish	Allele Count Latino	Allele Number Latino	Homozygote Count Latino	Allele Count Other	Allele Number Other	Homozygote Count Other	Allele Count South Asian	Allele Number South Asian	Homozygote Count South Asian
			probably damaging	22	50297888	rs3922872	T	C	p.Ile393Val	c.1177A>G	13588	121158	944	0.1122	473	10366	11	302	8632	3	7909	66568	470	801	6604	55	715	11570	24	73	906	4	3315	16512	377
			benign	22	50303575	rs144665682	G	A	p.Arg211Cys	c.631C>T	1144	120648	19	0.009482	39	10320	0	256	8636	8	291	66210	1	9	6554	0	23	11540	0	11	896	0	515	16492	10
			benign	22	50304192	rs117687848	C	T	p.Arg120Gln	c.359G>A	343	121270	2	0.002828	6	10386	0	0	8644	0	246	66634	1	9	6614	0	8	11574	0	4	906	0	70	16512	1
			benign	22	50302962	rs114264124	C	T	p.Arg233Gln	c.698G>A	197	121352	0	0.001623	172	10400	0	1	8654	0	8	66700	0	0	6614	0	15	11566	0	0	906	0	1	16512	0
			ALG8	Congenital disorder of glycosylation 1H (CDG1H); #608104
DOI	PMID	The Human Gene Mutation Database	PolyPhen2	Chrom	Position	RSID	Reference	Alternate	Protein Consequence	Transcript Consequence	Allele Count	Allele Number	Homozygote Count	Allele frequency	Allele Count African	Allele Number African	Homozygote Count African	Allele Count East Asian	Allele Number East Asian	Homozygote Count East Asian	Allele Count European (Non-Finnish)	Allele Number European (Non-Finnish)	Homozygote Count European (Non-Finnish)	Allele Count Finnish	Allele Number Finnish	Homozygote Count Finnish	Allele Count Latino	Allele Number Latino	Homozygote Count Latino	Allele Count Other	Allele Number Other	Homozygote Count Other	Allele Count South Asian	Allele Number South Asian	Homozygote Count South Asian
			benign	11	77825320	rs665278	T	C	p.Asn222Ser	c.665A>G	24094	121024	2626	0.199084	661	10350	18	878	8608	45	15324	66538	1804	1195	6596	103	2436	11546	256	197	906	24	3403	16480	376
			benign	11	77815059	rs17825668	A	G	p.Ile439Thr	c.1316T>C	2597	106562	34	0.0243708	45	8196	1	0	8108	0	2131	58404	31	94	5942	1	154	10206	0	14	774	0	159	14932	1
			probably damaging	11	77823791	rs61995925	C	T	p.Arg268Gln	c.803G>A	1659	120310	10	0.0137894	38	10226	0	0	8530	0	1416	66154	10	97	6604	0	74	11452	0	10	898	0	24	16446	0
			benign	11	77823698	rs61995922	A	G	p.Ile299Thr	c.896T>C	251	121300	3	0.00206925	241	10380	3	0	8644	0	3	66692	0	0	6612	0	6	11560	0	1	908	0	0	16504	0
			benign	11	77815467	rs146603801	G	A	p.Ser404Leu	c.1211C>T	63	46966	0	0.0013414	1	5136	0	0	3688	0	51	24068	0	2	1992	0	7	2420	0	1	348	0	1	9314	0
			benign	11	77850603	.	C	G	p.Gly11Ala	c.32G>C	24	22088	1	0.00108656	0	2884	0	0	858	0	0	9488	0	0	114	0	0	538	0	0	202	0	24	8004	1
			ALG2	Congenital disorder of glycosylation 1I (CDG1I); #607906
				Myasthenic syndrome, congenital, 14 (CMS14); #616228
DOI	PMID	The Human Gene Mutation Database	PolyPhen2	Chrom	Position	RSID	Reference	Alternate	Protein Consequence	Transcript Consequence	Allele Count	Allele Number	Homozygote Count	Allele frequency	Allele Count African	Allele Number African	Homozygote Count African	Allele Count East Asian	Allele Number East Asian	Homozygote Count East Asian	Allele Count European (Non-Finnish)	Allele Number European (Non-Finnish)	Homozygote Count European (Non-Finnish)	Allele Count Finnish	Allele Number Finnish	Homozygote Count Finnish	Allele Count Latino	Allele Number Latino	Homozygote Count Latino	Allele Count Other	Allele Number Other	Homozygote Count Other	Allele Count South Asian	Allele Number South Asian	Homozygote Count South Asian
			benign	9	101984146	.	A	G	p.Ser11Pro	c.31T>C	6307	86114	219	0.0732401	110	5914	3	44	6550	0	4174	47198	139	305	3866	8	630	8834	16	34	594	0	1010	13158	53
			benign	9	101980367	rs35626507	A	G	p.Val367Ala	c.1100T>C	7237	121248	262	0.0596876	157	10406	3	49	8654	1	4883	66674	174	370	6614	9	670	11578	19	47	906	1	1061	16416	55
			benign	9	101984160	rs180849348	C	G	p.Gly6Ala	c.17G>C	677	72188	3	0.00937829	17	4844	0	0	5748	0	454	39208	2	87	3014	0	65	7418	1	3	496	0	51	11460	0
			benign	9	101984147	rs7023652	G	C	p.Asp10Glu	c.30C>G	690	83192	16	0.00829407	372	5836	11	0	6494	0	7	45312	0	0	3678	0	19	8554	0	3	578	0	289	12740	5
			probably damaging	9	101984010	.	G	A	p.Pro56Leu	c.167C>T	94	90014	2	0.00104428	4	5854	0	74	7056	2	0	49214	0	0	3568	0	0	9618	0	0	622	0	16	14082	0
			DPAGT1	Congenital disorder of glycosylation 1J (CDG1J); #608093
				Myasthenic syndrome, congenital, 13 (CMS13); #614750
DOI	PMID	The Human Gene Mutation Database	PolyPhen2	Chrom	Position	RSID	Reference	Alternate	Protein Consequence	Transcript Consequence	Allele Count	Allele Number	Homozygote Count	Allele frequency	Allele Count African	Allele Number African	Homozygote Count African	Allele Count East Asian	Allele Number East Asian	Homozygote Count East Asian	Allele Count European (Non-Finnish)	Allele Number European (Non-Finnish)	Homozygote Count European (Non-Finnish)	Allele Count Finnish	Allele Number Finnish	Homozygote Count Finnish	Allele Count Latino	Allele Number Latino	Homozygote Count Latino	Allele Count Other	Allele Number Other	Homozygote Count Other	Allele Count South Asian	Allele Number South Asian	Homozygote Count South Asian
			benign	11	118967758	rs643788	T	C	p.Ile393Val	c.1177A>G	51106	121256	11492	0.421472	3024	10384	443	5584	8636	1809	28820	66670	6311	2507	6606	469	2833	11544	407	389	908	96	7949	16508	1957
			benign	11	118968185	rs138544311	A	C	p.Phe332Val	c.994T>G	132	121412	0	0.00108721	0	10406	0	0	8654	0	118	66740	0	0	6614	0	10	11578	0	1	908	0	3	16512	0
			ALG1	Congenital disorder of glycosylation 1K (CDG1K); #608540
DOI	PMID	The Human Gene Mutation Database	PolyPhen2	Chrom	Position	RSID	Reference	Alternate	Protein Consequence	Transcript Consequence	Allele Count	Allele Number	Homozygote Count	Allele frequency	Allele Count African	Allele Number African	Homozygote Count African	Allele Count East Asian	Allele Number East Asian	Homozygote Count East Asian	Allele Count European (Non-Finnish)	Allele Number European (Non-Finnish)	Homozygote Count European (Non-Finnish)	Allele Count Finnish	Allele Number Finnish	Homozygote Count Finnish	Allele Count Latino	Allele Number Latino	Homozygote Count Latino	Allele Count Other	Allele Number Other	Homozygote Count Other	Allele Count South Asian	Allele Number South Asian	Homozygote Count South Asian
			benign	16	5134774	rs9745522	T	A	p.Asp429Glu	c.1287T>A	13202	112444	814	0.11741	1182	8168	84	438	8212	14	6509	61230	341	777	6544	50	1905	11256	149	124	840	5	2267	16194	171
			benign	16	5128817	rs17849848	G	A	p.Ser267Asn	c.800G>A	10918	119010	751	0.0917402	144	9568	1	1262	8614	90	5412	65280	226	593	6594	26	2893	11550	391	57	898	3	557	16506	14
			benign	16	5127460	rs112668461	T	G	p.Phe185Cys	c.554T>G	521	121394	8	0.00429181	441	10406	8	0	8650	0	20	66726	0	0	6614	0	56	11578	0	4	908	0	0	16512	0
			possibly damaging	16	5122041	rs145474820	C	A	p.Thr64Asn	c.191C>A	162	46606	0	0.00347595	4	3874	0	0	3416	0	134	23626	0	1	1186	0	3	3510	0	1	372	0	19	10622	0
			possibly damaging	16	5121858	.	C	A	p.Ala3Asp	c.8C>A	115	88538	2	0.00129888	0	6544	0	1	6314	0	5	48790	0	0	3668	0	3	8606	0	1	640	0	105	13976	2
			ALG9	Congenital disorder of glycosylation 1L (CDG1L); #608776
				Sindrome di Gillessen-Kaesbach-Nishimura (GIKANIS) ; #263210
DOI	PMID	The Human Gene Mutation Database	PolyPhen2	Chrom	Position	RSID	Reference	Alternate	Protein Consequence	Transcript Consequence	Allele Count	Allele Number	Homozygote Count	Allele frequency	Allele Count African	Allele Number African	Homozygote Count African	Allele Count East Asian	Allele Number East Asian	Homozygote Count East Asian	Allele Count European (Non-Finnish)	Allele Number European (Non-Finnish)	Homozygote Count European (Non-Finnish)	Allele Count Finnish	Allele Number Finnish	Homozygote Count Finnish	Allele Count Latino	Allele Number Latino	Homozygote Count Latino	Allele Count Other	Allele Number Other	Homozygote Count Other	Allele Count South Asian	Allele Number South Asian	Homozygote Count South Asian
			possibly damaging	11	111724397	rs17113312	G	A	p.Ser255Leu	c.251C>T	418	120290	10	0.00347494	393	9700	10	0	8610	0	3	66462	0	0	6612	0	21	11538	0	1	896	0	0	16472	0
			benign	11	111680496	rs12575909	A	C	p.Ile528Ser	c.1091T>G	365	120698	11	0.00302408	0	9794	0	362	8614	11	1	66720	0	0	6610	0	0	11552	0	2	900	0	0	16508	0
			benign	11	111706952	rs185149177	G	A	p.Pro506Leu	c.1025C>T	323	120714	4	0.00267575	7	9800	0	1	8618	0	180	66714	2	1	6614	0	10	11560	0	2	900	0	122	16508	2
			DOLK	Congenital disorder of glycosylation 1M (CDG1M); #610768
DOI	PMID	The Human Gene Mutation Database	PolyPhen2	Chrom	Position	RSID	Reference	Alternate	Protein Consequence	Transcript Consequence	Allele Count	Allele Number	Homozygote Count	Allele frequency	Allele Count African	Allele Number African	Homozygote Count African	Allele Count East Asian	Allele Number East Asian	Homozygote Count East Asian	Allele Count European (Non-Finnish)	Allele Number European (Non-Finnish)	Homozygote Count European (Non-Finnish)	Allele Count Finnish	Allele Number Finnish	Homozygote Count Finnish	Allele Count Latino	Allele Number Latino	Homozygote Count Latino	Allele Count Other	Allele Number Other	Homozygote Count Other	Allele Count South Asian	Allele Number South Asian	Homozygote Count South Asian
			benign	9	131708133	rs147630977	T	C	p.Ile484Val	c.1450A>G	237	121406	4	0.00195213	2	10404	0	0	8654	0	48	66738	0	1	6614	0	0	11578	0	3	906	0	183	16512	4
			possibly damaging	9	131708952	rs145310298	G	A	p.Arg211Cys	c.631C>T	218	121326	0	0.00179681	14	10376	0	0	8652	0	162	66700	0	4	6614	0	20	11570	0	0	908	0	18	16506	0
			possibly damaging	9	131708504	rs138453255	T	C	p.Tyr360Cys	c.1079A>G	181	121280	0	0.00149241	4	10394	0	0	8638	0	112	66668	0	0	6586	0	44	11578	0	4	904	0	17	16512	0
			benign	9	131708883	rs139787271	T	C	p.Met234Val	c.700A>G	146	121374	0	0.00120289	2	10402	0	0	8652	0	127	66716	0	14	6614	0	3	11574	0	0	906	0	0	16510	0
			RFT1	Congenital disorder of glycosylation 1N (CDG1N); #612015
DOI	PMID	The Human Gene Mutation Database	PolyPhen2	Chrom	Position	RSID	Reference	Alternate	Protein Consequence	Transcript Consequence	Allele Count	Allele Number	Homozygote Count	Allele frequency	Allele Count African	Allele Number African	Homozygote Count African	Allele Count East Asian	Allele Number East Asian	Homozygote Count East Asian	Allele Count European (Non-Finnish)	Allele Number European (Non-Finnish)	Homozygote Count European (Non-Finnish)	Allele Count Finnish	Allele Number Finnish	Homozygote Count Finnish	Allele Count Latino	Allele Number Latino	Homozygote Count Latino	Allele Count Other	Allele Number Other	Homozygote Count Other	Allele Count South Asian	Allele Number South Asian	Homozygote Count South Asian
			possibly damaging	3	53155720	rs35221142	C	T	p.Ala185Thr	c.553G>A	1797	107128	120	0.0167743	1691	9212	118	0	7616	0	22	58850	0	0	6032	0	73	10244	2	8	804	0	3	14370	0
			benign	3	53164412	rs185366134	C	T	p.Gly2Asp	c.5G>A	28	17170	0	0.00163075	1	1728	0	0	586	0	25	6384	0	0	48	0	1	398	0	0	174	0	1	7852	0
			possibly damaging	3	53164370	rs148716754	G	C	p.Ser16Cys	c.47C>G	28	20396	0	0.00137282	1	2160	0	0	930	0	26	8288	0	0	130	0	1	640	0	0	196	0	0	8052	0
			DPM3	Congenital disorder of glycosylation 1O (CDG1O); #612937
DOI	PMID	The Human Gene Mutation Database	PolyPhen2	Chrom	Position	RSID	Reference	Alternate	Protein Consequence	Transcript Consequence	Allele Count	Allele Number	Homozygote Count	Allele frequency	Allele Count African	Allele Number African	Homozygote Count African	Allele Count East Asian	Allele Number East Asian	Homozygote Count East Asian	Allele Count European (Non-Finnish)	Allele Number European (Non-Finnish)	Homozygote Count European (Non-Finnish)	Allele Count Finnish	Allele Number Finnish	Homozygote Count Finnish	Allele Count Latino	Allele Number Latino	Homozygote Count Latino	Allele Count Other	Allele Number Other	Homozygote Count Other	Allele Count South Asian	Allele Number South Asian	Homozygote Count South Asian
			benign	1	155112662	rs141877691	C	A	p.Val49Leu	c.145G>T	15	119426	0	0.000125601	14	10106	0	0	8584	0	0	65452	0	0	6496	0	1	11494	0	0	880	0	0	16414	0
			ALG11	Congenital disorder of glycosylation 1P (CDG1P); #613661
DOI	PMID	The Human Gene Mutation Database	PolyPhen2	Chrom	Position	RSID	Reference	Alternate	Protein Consequence	Transcript Consequence	Allele Count	Allele Number	Homozygote Count	Allele frequency	Allele Count African	Allele Number African	Homozygote Count African	Allele Count East Asian	Allele Number East Asian	Homozygote Count East Asian	Allele Count European (Non-Finnish)	Allele Number European (Non-Finnish)	Homozygote Count European (Non-Finnish)	Allele Count Finnish	Allele Number Finnish	Homozygote Count Finnish	Allele Count Latino	Allele Number Latino	Homozygote Count Latino	Allele Count Other	Allele Number Other	Homozygote Count Other	Allele Count South Asian	Allele Number South Asian	Homozygote Count South Asian
			benign	13	52598189	rs17480245	A	G	p.Asn108Ser	c.323A>G	2727	121364	168	0.0224696	61	10378	0	4	8654	0	684	66726	5	20	6612	0	1751	11578	160	10	906	0	197	16510	3
			benign	13	52593177	rs150818619	A	T	p.Asn58Ile	c.173A>T	123	121404	0	0.00101315	111	10406	0	0	8654	0	1	66732	0	0	6614	0	11	11578	0	0	908	0	0	16512	0
			SRD5A3	Congenital disorder of glycosylation 1Q (CDG1Q); #612379
				Kahrizi syndrome (KHRZ); #612713
DOI	PMID	The Human Gene Mutation Database	PolyPhen2	Chrom	Position	RSID	Reference	Alternate	Protein Consequence	Transcript Consequence	Allele Count	Allele Number	Homozygote Count	Allele frequency	Allele Count African	Allele Number African	Homozygote Count African	Allele Count East Asian	Allele Number East Asian	Homozygote Count East Asian	Allele Count European (Non-Finnish)	Allele Number European (Non-Finnish)	Homozygote Count European (Non-Finnish)	Allele Count Finnish	Allele Number Finnish	Homozygote Count Finnish	Allele Count Latino	Allele Number Latino	Homozygote Count Latino	Allele Count Other	Allele Number Other	Homozygote Count Other	Allele Count South Asian	Allele Number South Asian	Homozygote Count South Asian
			possibly damaging	4	56236226	rs61733673	C	G	p.His309Asp	c.925C>G	511	121334	9	0.00421152	486	10378	9	0	8652	0	0	66706	0	0	6614	0	23	11574	0	2	908	0	0	16502	0
			DDOST	Congenital disorder of glycosylation 1R (CDG1R); #614507
DOI	PMID	The Human Gene Mutation Database	PolyPhen2	Chrom	Position	RSID	Reference	Alternate	Protein Consequence	Transcript Consequence	Allele Count	Allele Number	Homozygote Count	Allele frequency	Allele Count African	Allele Number African	Homozygote Count African	Allele Count East Asian	Allele Number East Asian	Homozygote Count East Asian	Allele Count European (Non-Finnish)	Allele Number European (Non-Finnish)	Homozygote Count European (Non-Finnish)	Allele Count Finnish	Allele Number Finnish	Homozygote Count Finnish	Allele Count Latino	Allele Number Latino	Homozygote Count Latino	Allele Count Other	Allele Number Other	Homozygote Count Other	Allele Count South Asian	Allele Number South Asian	Homozygote Count South Asian
			benign	1	20987873	rs537816	G	C	p.Arg8Gly	c.22C>G	112219	113062	55726	0.992544	8428	9186	3873	8232	8232	4116	61491	61516	30733	6066	6066	3033	11049	11104	5497	833	838	414	16120	16120	8060
			probably damaging	1	20980169	rs117925699	C	T	p.Arg315Gln	c.944G>A	357	120840	5	0.00295432	0	10378	0	319	8638	5	17	66492	0	1	6574	0	1	11552	0	5	898	0	14	16308	0
			benign	1	20980734	rs138061134	G	A	p.Ala276Val	c.827C>T	31	20336	0	0.00152439	0	2532	0	4	640	0	13	8598	0	4	42	0	0	406	0	0	200	0	10	7918	0
			probably damaging	1	20979136	rs145940009	G	A	p.Thr400Ile	c.1199C>T	129	121404	0	0.00106257	5	10406	0	0	8654	0	109	66734	0	0	6614	0	14	11578	0	1	908	0	0	16510	0
			DPM2	Congenital disorder of glycosylation 1U (CDG1U); #615042
DOI	PMID	The Human Gene Mutation Database	PolyPhen2	Chrom	Position	RSID	Reference	Alternate	Protein Consequence	Transcript Consequence	Allele Count	Allele Number	Homozygote Count	Allele frequency	Allele Count African	Allele Number African	Homozygote Count African	Allele Count East Asian	Allele Number East Asian	Homozygote Count East Asian	Allele Count European (Non-Finnish)	Allele Number European (Non-Finnish)	Homozygote Count European (Non-Finnish)	Allele Count Finnish	Allele Number Finnish	Homozygote Count Finnish	Allele Count Latino	Allele Number Latino	Homozygote Count Latino	Allele Count Other	Allele Number Other	Homozygote Count Other	Allele Count South Asian	Allele Number South Asian	Homozygote Count South Asian
			benign	9	130698029	rs7997	G	C	p.Thr76Ser	c.227C>G	95263	121000	38367	0.787298	6924	10380	2292	3898	8600	880	57100	66560	24522	5754	6592	2508	9316	11490	3778	690	904	267	11581	16474	4120
