# Supplementary material for: The Analysis of Variants in the General Population Reveals That PMM2 Is Extremely Tolerant to Missense Mutations and That Diagnosis of PMM2-CDG Can Benefit from the Identification of Modifiers
Source: Int J Mol Sci. 2018 Jul 30;19(8):2218. doi: 10.3390/ijms19082218 (PMC6121245; doi:10.3390/ijms19082218)
Supplement: Supplementary file 1 [file ijms-19-02218-s001.zip › supplementary file 3.xlsx]

## Sheet: Sheet1
Gene.knownGene		SIFT_pred	Polyphen2_HDIV_pred	Polyphen2_HVAR_pred	LRT_pred	MutationTaster_pred	MutationAssessor_pred	FATHMM_pred	PROVEAN_pred	MetaSVM_pred	MetaLR_pred	fathmm-MKL_coding_pred
PMM2	p.Glu197Ala	T	B	B	D	D	L	D	D	D	D	D
PMM2	p.Arg141His	D	P	B	D	A	H	D	D	D	D	D
PMM2	p.Gln37Leu	T	B	B	N	D	M	D	D	D	D	D
PMM2	p.Arg238Cys	T	B	B	D	N	M	D	D	D	D	D
PMM2	p.Asp30Glu	T	B	B	N	D	N	D	N	T	D	N
PMM2	p.Met212Val	T	B	B	D	D	M	D	N	D	D	D
PMM2	p.Arg238His	T	D	P	D	N	M	D	N	D	D	D
PMM2	p.Phe144Leu	D	B	B	D	D	H	D	D	D	D	D
PMM2	p.Phe157Ser	D	D	D	D	D	H	D	D	D	D	D
PMM2	p.Asp148Asn	D	D	D	D	D	M	D	D	D	D	D
PMM2	p.Gln138Glu	T	B	B	D	D	M	D	N	D	D	D
PMM2	p.Thr237Arg	D	D	D	D	D	H	D	D	D	D	D
PMM2	p.Glu219Asp	D	D	D	D	D	M	D	D	D	D	D
PMM2	p.Glu50Val	T	B	B	N	D	N	D	N	D	D	N
PMM2	p.Tyr201Cys	T	D	D	N	N	M	D	D	D	D	N
PMM2	p.Arg123Gln	D	D	P	D	D	H	D	D	D	D	D
PMM2	p.Phe31Leu	T	D	D	N	D	L	D	D	D	D	D
PMM2	p.Arg141Cys	D	D	D	D	D	H	D	D	D	D	D
PMM2	p.Cys241Ser	D	D	D	D	A	M	D	D	D	D	D
PMM2	p.Ala19Asp	T	B	B	D	D	L	D	N	D	D	D
PMM2	p.Val196Met	D	P	P	N	N	M	D	N	D	D	N
PMM2	p.Glu146Lys	T	P	B	D	D	L	D	N	D	D	D
PMM2	p.Ile142Met	T	B	B	N	D	L	D	N	D	D	D
PMM2	p.Arg239Ser	T	B	B	D	D	M	D	N	D	D	D
PMM2	p.Val231Met	D	D	P	D	A	H	D	D	D	D	D
PMM2	p.Leu170Val	D	B	B	N	D	H	D	D	D	D	D
PMM2	p.Asp236Glu	T	B	B	D	D	L	D	D	D	D	D
PMM2	p.Asn216Ser	D	D	P	D	D	H	D	D	D	D	D
PMM2	p.Ser47Leu	D	D	D	D	D	H	D	D	D	D	D
PMM2	p.Gly46Arg	D	D	D	D	D	H	D	D	D	D	D
PMM2	p.Thr18Ser	T	D	D	D	D	M	D	D	D	D	D
PMM2	p.Ala233Val	D	B	B	N	N	N	D	D	D	D	N
PMM2	p.Pro113Leu	D	D	D	D	A	H	D	D	D	D	D
PMM2	p.Ile87Met	D	D	D	D	D	M	D	N	D	D	D
PMM2	p.Val182Ile	T	B	B	D	D	M	D	N	D	D	D
PMM2	p.Gly200Ser	T	B	B	N	N	L	D	D	D	D	D
PMM2	p.Val43Leu	T	B	B	D	D	L	D	N	D	D	D
PMM2	p.Phe183Ser	D	D	D	D	D	H	D	D	D	D	D
PMM2	p.Asp30Asn	T	B	B	N	D	N	D	N	D	D	D
PMM2	p.Phe49Leu	T	B	B	N	D	N	D	N	D	D	D
PMM2	p.Gly42Arg	D	D	D	D	D	H	D	D	D	D	D
PMM2	p.Arg238Pro	T	P	P	D	N	M	D	D	D	D	D
PMM2	p.Thr237Met	D	D	D	D	D	H	D	D	D	D	D
PMM2	p.Glu235Lys	T	B	B	D	D	L	D	D	D	D	D
PMM2	p.Ile220Met	D	D	D	D	D	H	D	D	D	D	D
PMM2	p.Pro224Arg	D	B	B	D	D	M	D	D	D	D	D
PMM2	p.Leu82Ser	D	P	P	N	D	H	D	D	D	D	D
PMM2	p.Val67Gly	T	D	D	D	D	M	D	D	D	D	D
PMM2	p.Ala108Val	D	B	B	D	D	M	D	D	D	D	D
PMM2	p.Ile174Met	D	D	D	D	D	H	D	N	D	D	D
PMM2	p.Ile107Val	T	B	B	D	D	L	D	N	D	D	D
PMM2	p.Gln88His	T	B	B	D	D	M	D	N	D	D	D
PMM2	p.Thr171Arg	T	D	P	D	D	M	D	N	D	D	D
PMM2	p.Lys163Gln	T	B	B	D	D	L	D	N	D	D	D
PMM2	p.Met212Arg	T	P	B	D	D	M	D	N	D	D	D
PMM2	p.Asn198Ser	T	B	B	N	N	N	D	N	D	D	N
MPI	p.Arg328Trp	D	B	B	N	D	L	D	N	D	D	N
MPI	p.Thr350Met	T	B	B	N	D	N	D	N	T	D	N
MPI	p.Pro4Ser	T	B	B	N	N	L	D	N	D	D	N
ALG6	p.Ser304Phe	T	B	B	N	P	.	D	N	T	T	N
ALG6	p.Tyr131His	T	B	B	N	D	M	D	D	T	T	D
ALG6	p.Leu453Val	D	D	D	D	D	M	D	N	D	D	D
ALG6	p.Lys226Asn	T	B	B	D	D	L	D	N	T	T	D
ALG6	p.Thr251Ala	T	B	B	D	D	N	D	N	T	T	D
ALG3	p.Ile107Val	T	B	B	U	D	L	D	N	T	T	D
ALG3	p.Pro424Leu	T	B	B	N	D	L	D	N	T	T	D
ALG3	p.Val362Ile	T	P	B	U	D	L	D	N	D	D	D
DPM1	p.Arg14Trp	D	B	B	N	N	L	T	N	T	T	N
MPDU1	p.Ala229Thr	T	P	B	.	P	M	T	N	T	T	N
MPDU1	p.Gly225Ser	T	P	B	.	D	M	T	N	T	T	D
MPDU1	p.Ala135Pro	T	D	P	N	D	M	T	N	T	T	D
MPDU1	p.Val218Leu	T	B	B	.	D	M	T	N	T	T	D
ALG12	p.Ile393Val	D	D	D	D	P	M	T	N	T	T	D
ALG12	p.Arg211Cys	T	B	B	N	N	N	T	D	T	T	N
ALG12	p.Arg120Gln	T	B	B	N	N	L	D	N	T	T	D
ALG12	p.Arg233Gln	T	B	B	N	N	N	T	N	T	T	N
ALG8	p.Asn222Ser	T	B	B	N	P	N	D	N	T	T	D
ALG8	p.Ile439Thr	D	B	B	N	N	L	D	N	T	T	D
ALG8	p.Arg268Gln	D	D	D	D	D	M	D	D	D	D	D
ALG8	p.Ile299Thr	D	B	B	N	D	L	D	D	T	T	D
ALG8	p.Ser404Leu	D	B	B	N	D	L	D	N	T	T	D
ALG8	p.Gly11Ala	T	B	B	N	N	N	T	N	T	T	N
ALG2	p.Ser11Pro	T	B	B	N	N	N	T	N	T	T	N
ALG2	p.Val367Ala	T	B	B	N	P	N	T	N	T	T	N
ALG2	p.Gly6Ala	T	B	B	N	N	L	T	N	T	T	N
ALG2	p.Asp10Glu	T	B	B	N	N	L	T	N	T	T	N
ALG2	p.Pro56Leu	D	D	P	D	D	M	T	D	D	D	D
DPAGT1	p.Ile393Val	T	B	B	N	P	N	D	N	T	T	N
DPAGT1	p.Phe332Val	T	B	B	D	D	N	D	N	T	T	D
ALG1	p.Asp429Glu	T	B	B	N	P	L	T	N	T	T	N
ALG1	p.Ser267Asn	T	B	B	N	P	M	T	N	T	T	N
ALG1	p.Phe185Cys	T	B	B	N	D	L	D	D	T	T	D
ALG1	p.Thr64Asn	T	P	P	D	D	L	D	N	T	T	D
ALG1	p.Ala3Asp	T	P	B	N	D	M	T	N	T	T	N
ALG9	p.Ser255Leu	T	P	B	N	D	L	T	D	T	T	D
ALG9	p.Ile528Ser	D	B	B	D	D	L	T	D	T	T	D
ALG9	p.Pro506Leu	T	P	B	N	D	M	T	D	T	T	D
DOLK	p.Ile484Val	T	B	B	D	D	L	T	N	T	T	D
DOLK	p.Arg211Cys	T	P	B	N	D	M	D	N	T	T	D
DOLK	p.Tyr360Cys	D	D	P	N	D	M	T	D	T	T	D
DOLK	p.Met234Val	T	B	B	N	N	N	D	N	T	T	D
RFT1	p.Ala185Thr	D	P	B	D	P	M	D	D	T	T	D
RFT1	p.Gly2Asp	T	P	B	N	D	N	D	N	T	T	D
RFT1	p.Ser16Cys	D	D	P	D	D	L	D	N	D	D	D
DPM3	p.Val49Leu	T	B	B	N	N	.	T	N	T	T	D
UTP14C	p.Asn108Ser	T	B	B	N	D	N	T	N	T	T	N
UTP14C	p.Asn58Ile	T	B	B	U	D	M	T	N	T	T	D
SRD5A3	p.His309Asp	D	P	B	D	D	L	T	D	T	T	D
DDOST	p.Arg8Gly	T	B	B	N	P	N	T	N	T	T	N
DDOST	p.Arg315Gln	D	P	P	N	D	L	T	N	T	T	D
DDOST	p.Ala276Val	T	P	B	D	D	L	T	N	T	T	D
DDOST	p.Thr400Ile	D	D	D	D	D	M	T	D	D	D	D
DPM2	p.Thr76Ser	T	B	B	.	P	.	T	N	T	T	N
